# Supplementary material for: Synthesis, Characterization and Antiproliferative Evaluation of Pt(II) and Pd(II) Complexes with a Thiazine-Pyridine Derivative Ligand
Source: Pharmaceuticals (Basel). 2021 Apr 22;14(5):395. doi: 10.3390/ph14050395 (PMC8143583; doi:10.3390/ph14050395)
Supplement: Supplementary file 1 [file pharmaceuticals-14-00395-s001.zip]

Archive with 1 entries (1 files):
- pharmaceuticals-1142730-supplementary.pdf
